# Supplementary material for: Establishing a direct interaction between the 19,20-EDP analog SA-22 and SIRT3: impact on cardiac mitochondrial homeostasis
Source: Front Pharmacol. 2026 Jun 2;17:1805965. doi: 10.3389/fphar.2026.1805965 (PMC13268912; doi:10.3389/fphar.2026.1805965)
Supplement: Supplementary file 1 [file DataSheet3.zip]

Archive with 24 entries (23 files):
- figure5-representative-blots/
- __MACOSX/._figure5-representative-blots
- figure5-representative-blots/figure5C-PARKIN.tif
- __MACOSX/figure5-representative-blots/._figure5C-PARKIN.tif
- figure5-representative-blots/figure5A-DRP1.tif
- __MACOSX/figure5-representative-blots/._figure5A-DRP1.tif
- figure5-representative-blots/figure5C-PARKIN-labels.jpg
- __MACOSX/figure5-representative-blots/._figure5C-PARKIN-labels.jpg
- figure5-representative-blots/figure5-HSP60-labels.jpg
- __MACOSX/figure5-representative-blots/._figure5-HSP60-labels.jpg
- figure5-representative-blots/figure5-HSP60.tif
- __MACOSX/figure5-representative-blots/._figure5-HSP60.tif
- figure5-representative-blots/figure5D-P62-labels.jpg
- __MACOSX/figure5-representative-blots/._figure5D-P62-labels.jpg
- figure5-representative-blots/figure5D-P62.tif
- __MACOSX/figure5-representative-blots/._figure5D-P62.tif
- figure5-representative-blots/figure5B-PINK1-labels.jpg
- __MACOSX/figure5-representative-blots/._figure5B-PINK1-labels.jpg
- figure5-representative-blots/figure5A-DRP1-labels(1).jpg
- __MACOSX/figure5-representative-blots/._figure5A-DRP1-labels(1).jpg
- figure5-representative-blots/figure5B-PINK1.jpg
- __MACOSX/figure5-representative-blots/._figure5B-PINK1.jpg
- figure5-representative-blots/figure5A-DRP1-labels.jpg
- __MACOSX/figure5-representative-blots/._figure5A-DRP1-labels.jpg
