# Supplementary material for: Establishing a direct interaction between the 19,20-EDP analog SA-22 and SIRT3: impact on cardiac mitochondrial homeostasis
Source: Front Pharmacol. 2026 Jun 2;17:1805965. doi: 10.3389/fphar.2026.1805965 (PMC13268912; doi:10.3389/fphar.2026.1805965)
Supplement: Supplementary file 3 [file DataSheet1.zip]

Archive with 42 entries (41 files):
- figure4-fluorescence-images/
- __MACOSX/._figure4-fluorescence-images
- figure4-fluorescence-images/hypoxic-vehicle-red.tif
- __MACOSX/figure4-fluorescence-images/._hypoxic-vehicle-red.tif
- figure4-fluorescence-images/hypoxic-SA22+3TYP-red.tif
- __MACOSX/figure4-fluorescence-images/._hypoxic-SA22+3TYP-red.tif
- figure4-fluorescence-images/hypoxic-EDP+NAM-red.tif
- __MACOSX/figure4-fluorescence-images/._hypoxic-EDP+NAM-red.tif
- figure4-fluorescence-images/hypoxic-SA22-red.tif
- __MACOSX/figure4-fluorescence-images/._hypoxic-SA22-red.tif
- figure4-fluorescence-images/hypoxic-FCCP-red.tif
- __MACOSX/figure4-fluorescence-images/._hypoxic-FCCP-red.tif
- figure4-fluorescence-images/hypoxic-SA22+NAM-red.tif
- __MACOSX/figure4-fluorescence-images/._hypoxic-SA22+NAM-red.tif
- figure4-fluorescence-images/hypoxic-EDP+3TYP-red.tif
- __MACOSX/figure4-fluorescence-images/._hypoxic-EDP+3TYP-red.tif
- figure4-fluorescence-images/aerobic-vehicle-red.tif
- __MACOSX/figure4-fluorescence-images/._aerobic-vehicle-red.tif
- figure4-fluorescence-images/hypoxic-EDP-red.tif
- __MACOSX/figure4-fluorescence-images/._hypoxic-EDP-red.tif
- figure4-fluorescence-images/hypoxic-EDP+3TYP-merge.tif
- __MACOSX/figure4-fluorescence-images/._hypoxic-EDP+3TYP-merge.tif
- figure4-fluorescence-images/hypoxic-SA22-merge.tif
- __MACOSX/figure4-fluorescence-images/._hypoxic-SA22-merge.tif
- figure4-fluorescence-images/hypoxic-EDP-merge.tif
- __MACOSX/figure4-fluorescence-images/._hypoxic-EDP-merge.tif
- figure4-fluorescence-images/hypoxic-SA22+3TYP-merge.tif
- __MACOSX/figure4-fluorescence-images/._hypoxic-SA22+3TYP-merge.tif
- figure4-fluorescence-images/aerobic-FCCP-red.tif
- __MACOSX/figure4-fluorescence-images/._aerobic-FCCP-red.tif
- figure4-fluorescence-images/aerobic-FCCP-merge.tif
- __MACOSX/figure4-fluorescence-images/._aerobic-FCCP-merge.tif
- figure4-fluorescence-images/hypoxic-EDP+NAM-merge.tif
- __MACOSX/figure4-fluorescence-images/._hypoxic-EDP+NAM-merge.tif
- figure4-fluorescence-images/hypoxic-FCCP-merge.tif
- __MACOSX/figure4-fluorescence-images/._hypoxic-FCCP-merge.tif
- figure4-fluorescence-images/aerobic-vehicle-merge.tif
- __MACOSX/figure4-fluorescence-images/._aerobic-vehicle-merge.tif
- figure4-fluorescence-images/hypoxic-vehicle-merge.tif
- __MACOSX/figure4-fluorescence-images/._hypoxic-vehicle-merge.tif
- figure4-fluorescence-images/hypoxic-SA22+NAM-merge.tif
- __MACOSX/figure4-fluorescence-images/._hypoxic-SA22+NAM-merge.tif
