# Supplementary material for: Establishing a direct interaction between the 19,20-EDP analog SA-22 and SIRT3: impact on cardiac mitochondrial homeostasis
Source: Front Pharmacol. 2026 Jun 2;17:1805965. doi: 10.3389/fphar.2026.1805965 (PMC13268912; doi:10.3389/fphar.2026.1805965)
Supplement: Supplementary file 4 [file DataSheet2.zip]

Archive with 22 entries (21 files):
- figure6-representative-blots/
- __MACOSX/._figure6-representative-blots
- figure6-representative-blots/figure6D-P62-labels.jpg
- __MACOSX/figure6-representative-blots/._figure6D-P62-labels.jpg
- figure6-representative-blots/figure6A-DRP1-labels.jpg
- __MACOSX/figure6-representative-blots/._figure6A-DRP1-labels.jpg
- figure6-representative-blots/figure6C-PARKIN-labels.jpg
- __MACOSX/figure6-representative-blots/._figure6C-PARKIN-labels.jpg
- figure6-representative-blots/figure6-VDAC-labels.jpg
- __MACOSX/figure6-representative-blots/._figure6-VDAC-labels.jpg
- figure6-representative-blots/figure6B-PINK1.tif
- __MACOSX/figure6-representative-blots/._figure6B-PINK1.tif
- figure6-representative-blots/figure6C-PARKIN.tif
- __MACOSX/figure6-representative-blots/._figure6C-PARKIN.tif
- figure6-representative-blots/figure6D-P62.tif
- __MACOSX/figure6-representative-blots/._figure6D-P62.tif
- figure6-representative-blots/figure6B-PINK1-labels.jpg
- __MACOSX/figure6-representative-blots/._figure6B-PINK1-labels.jpg
- figure6-representative-blots/figure6A-DRP1.tif
- __MACOSX/figure6-representative-blots/._figure6A-DRP1.tif
- figure6-representative-blots/figure6-VDAC.tif
- __MACOSX/figure6-representative-blots/._figure6-VDAC.tif
